# Supplementary material for: Discovery of two new species of Crotalaria (Leguminosae, Crotalarieae) from Western Ghats, India
Source: PLoS One. 2018 Feb 15;13(2):e0192226. doi: 10.1371/journal.pone.0192226 (PMC5813922; doi:10.1371/journal.pone.0192226)
Supplement: S3 Appendix — (XLSX) [file pone.0192226.s003.xlsx]

## Sheet: Sheet1
	obser	Ck1	Ck2	Ck3	Ck4	Ca1	Ca2	Ca3	Ca4	Ce1	Ce2	Ce3	Ce4
	FL	10	9.78	9.9	9.5	8.8	8.3	8.6	8.55	11	10.8	10.5	10.9
	FB	7	6.9	6.66	6.86	4.7	4	3.9	4.1	5.3	5.4	5	4.9			obser	CN1	CN2	CN3	CN4	Cv1	Cv2	Cv3	Cv4
	SL	8.86	8.78	8.5	8.69	3.1	2.8	2.56	2.78	10.8	10.6	9.8	9.9			FL	7.5	7.2	6.9	7.24	4.5	4	4.1	3.9
	SB	6.82	6.45	6.59	6.72	1.2	0.9	1	0.85	7.8	7.4	6.8	7.3			FB	4.5	3.88	4.15	4.2	6.9	6.3	6	5.7
	WL	7.48	7.3	7.37	7.4	2.5	2.1	1.9	2.3	7.7	7.1	7.5	6.9			SL	0.8	0.86	0.9	1	9	8.9	8.4	8
	WB	2.89	2.9	2.86	2.8	0.7	0.8	0.72	0.78	2.8	2.4	2.7	2			SB	0.88	0.96	0.95	1	5.5	5.4	5	4.9
	KL	8.56	8.52	8.48	8.5	3	2.9	2.8	2.7	8	7.6	7.87	6.9			WL	1	0.93	0.95	0.89	7.8	7	6.5	6.7
	KB	4.15	4	3.98	3.89	1.5	1.4	0.9	1	6	5.9	5.5	5.7			WB	0.39	0.35	0.4	0.38	2.4	2.1	1.9	2
	CL	5.41	5.4	5.39	5.37	2.8	2.45	2.7	2.6	8.9	8.4	8.5	8.2			KL	0.86	0.97	0.95	1	7.2	7	6.5	6
	GL	2.18	2	3.96	2.1	1.3	1.1	0.98	1	5	4.3	4.5	4.8			KB	0.36	0.39	0.4	0.38	6.7	6	5.9	5.4
	GB	1	1.2	1.4	0.98	0.5	0.45	0.4	0.35	1	0.9	0.95	0.85			CL	0.88	1	0.98	0.95	8.7	8	7.6	8.3
	SeL	2	1.5	1.9	1.7	2.4	2.2	2	1.9	1.5	1.2	1	1.3
	SeB	0.68	1	0.72	0.77	2	1.9	1.89	1.78	1	0.9	0.98	0.85
	LL	40	39.9	39.5	38	2.6	2.2	1.9	2.4	0.7	0.78	0.69	0.76
	LB	16	15.8	15.75	15.9	1.1	0.9	0.89	0.78	0.9	1	1.2	1.4

## Sheet: PCA_HID
	2.76297	0.555552	-1.6306	-0.0178046	1.28572	-0.0424012	1.7541	0.311992	-0.00563766	-0.00963284
	0.565777	0.0732207	-1.08113	-0.799966	-1.89186	-0.0503153	1.75454	0.307472	0.0129727	-0.0137308
	1.00462	-0.170321	1.47422	-0.778859	-0.911728	-0.0612656	1.75186	0.314385	-0.0100642	0.0308452
	-0.00460074	-0.424795	1.45887	-1.07699	1.22087	-0.041294	1.75117	0.326685	0.00531747	-0.00356708
	0.342787	-0.211235	0.792573	0.884041	-1.04982	1.57461	0.437189	-0.704117	-0.0686904	-0.055139
	-0.860224	-0.571521	-0.184425	1.85392	-0.234524	1.57189	0.395779	-0.737033	-0.0123825	-0.0291561
	0.578017	-0.0421687	0.566135	1.80858	-0.675699	1.57465	0.35477	-0.747526	0.0438515	0.0907052
	-0.190294	-0.582474	0.689886	-1.42523	-0.986504	1.57307	0.451462	-0.701893	0.0390239	-0.00939561
	0.67035	-0.429996	0.820896	0.96437	0.974445	1.5677	-0.389591	0.75119	0.00814709	-0.0153659
	-0.402878	-0.67999	0.30921	-0.762537	1.28158	1.59017	-0.3377	0.72656	-0.026939	-0.0441681
	-1.20491	-0.697145	-0.592262	0.280183	0.310324	1.58343	-0.355493	0.727761	0.104083	-0.0159724
	-0.658692	-0.46004	-1.43851	-1.13354	-0.421528	1.6	-0.328991	0.702851	-0.0859632	0.0780384
	-0.776095	-0.568566	-1.45908	0.406203	0.0144246
	-0.771102	3.37678	0.304331	-0.0235064	-0.296033
	-1.05571	0.832698	-0.0301145	-0.178871	1.38033

## Sheet: PCA_HID1
	2.19672	1.16672	0.23526	-0.591544	1.03108	1.99286	1.50258	-0.000451999	0.0673103	-0.0348428
	0.608303	0.949936	-0.528013	1.29647	-1.74685	1.98273	1.51438	0.0296512	-0.0503183	0.0717373
	-1.14249	0.750237	-0.893801	-1.30591	-0.223263	1.97211	1.53112	-0.00119871	0.019577	-0.0329575
	-0.00469125	-0.690115	-0.133286	-1.17617	-0.542424	1.97357	1.52912	-0.0273627	-0.0371675	-0.00738151
	-0.602688	0.0840494	0.659956	1.52194	-0.222563	-1.94761	1.55126	-0.00107719	0.187356	0.0205069
	0.857655	-2.24348	0.475585	-0.157162	-0.55581	-1.98791	1.49863	-0.162296	-0.0723592	-0.0698195
	-0.49416	-0.053708	-1.26349	-0.301842	-0.0151927	-1.90802	1.6	-0.162115	-0.0544907	0.0603786
	-0.435643	-0.553427	-0.783258	1.12954	2.03047	-1.93944	1.53712	0.327709	-0.060562	-0.0119174
	-0.983002	0.589783	2.23105	-0.415321	0.244556

## Sheet: PCA1
	XLSTAT 2016.02.28540 - Principal Component Analysis (PCA) - Start time: 16-12-2016 at 14:20:04
	Observations/variables table: Workbook = Sb.xlsx / Sheet = Sheet1 / Range = Sheet1!$C$3:$N$18 / 15 rows and 12 columns
	Observation labels: Workbook = Sb.xlsx / Sheet = Sheet1 / Range = Sheet1!$B$3:$B$18 / 15 rows and 1 column
	PCA type: Pearson (n)
	Filter factors: Maximum number = 5
	Type of biplot: Correlation biplot / Coefficient = Automatic
	Summary statistics:
	Variable	Observations	Obs. with missing data	Obs. without missing data	Minimum	Maximum	Mean	Std. deviation
	Ck1	15	0	15	0.68	40	8.202	9.69242
	Ck2	15	0	15	1	39.9	8.09533	9.66852
	Ck3	15	0	15	0.72	39.5	8.19733	9.48488
	Ck4	15	0	15	0.77	38	7.94533	9.24099
	Ca1	15	0	15	0.5	8.8	2.54667	2.04934
	Ca2	15	0	15	0.45	8.3	2.29333	1.91953
	Ca3	15	0	15	0.4	8.6	2.20933	2.01192
	Ca4	15	0	15	0.35	8.55	2.258	2.01959
	Ce1	15	0	15	0.7	11	5.22667	3.71954
	Ce2	15	0	15	0.78	10.8	4.97867	3.62108
	Ce3	15	0	15	0.69	10.5	4.89933	3.48962
	Ce4	15	0	15	0.76	10.9	4.844	3.48279
	Correlation matrix (Pearson (n)):
	Variables	Ck1	Ck2	Ck3	Ck4	Ca1	Ca2	Ca3	Ca4	Ce1	Ce2	Ce3	Ce4
	Ck1	1	0.999789	0.998677	0.999733	0.151406	0.125335	0.101287	0.159216	-0.162181	-0.136003	-0.146255	-0.134137
	Ck2	0.999789	1	0.998507	0.999573	0.148128	0.122434	0.0986351	0.156714	-0.167318	-0.140924	-0.150711	-0.139758
	Ck3	0.998677	0.998507	1	0.998194	0.140903	0.114936	0.0913863	0.149293	-0.170533	-0.146107	-0.154754	-0.141626
	Ck4	0.999733	0.999573	0.998194	1	0.148207	0.121798	0.0985225	0.156016	-0.158195	-0.131848	-0.141459	-0.130104
	Ca1	0.151406	0.148128	0.140903	0.148207	1	0.997037	0.992429	0.996852	0.556908	0.581594	0.573157	0.592652
	Ca2	0.125335	0.122434	0.114936	0.121798	0.997037	1	0.995762	0.9967	0.553016	0.576758	0.57016	0.587277
	Ca3	0.101287	0.0986351	0.0913863	0.0985225	0.992429	0.995762	1	0.995098	0.556501	0.578639	0.57457	0.591691
	Ca4	0.159216	0.156714	0.149293	0.156016	0.996852	0.9967	0.995098	1	0.555332	0.578428	0.573979	0.589217
	Ce1	-0.162181	-0.167318	-0.170533	-0.158195	0.556908	0.553016	0.556501	0.555332	1	0.998016	0.997076	0.99532
	Ce2	-0.136003	-0.140924	-0.146107	-0.131848	0.581594	0.576758	0.578639	0.578428	0.998016	1	0.995637	0.995991
	Ce3	-0.146255	-0.150711	-0.154754	-0.141459	0.573157	0.57016	0.57457	0.573979	0.997076	0.995637	1	0.992489
	Ce4	-0.134137	-0.139758	-0.141626	-0.130104	0.592652	0.587277	0.591691	0.589217	0.99532	0.995991	0.992489	1
	Principal Component Analysis:
	Eigenvalues:
		F1	F2	F3	F4	F5	F6	F7	F8	F9	F10	F11	F12
	Eigenvalue	6.28587	4.23999	1.44925	0.0087081	0.00692048	0.00352441	0.00229584	0.00186405	0.00100085	0.00043251	0.000120784	2.73808e-05
	Variability (%)	52.3822	35.3332	12.0771	0.0725675	0.0576707	0.0293701	0.019132	0.0155338	0.00834038	0.00360425	0.00100653	0.000228173
	Cumulative %	52.3822	87.7154	99.7925	99.8651	99.9228	99.9522	99.9713	99.9868	99.9952	99.9988	99.9998	100
	Eigenvectors:
		F1	F2	F3	F4	F5	F6	F7	F8	F9	F10	F11	F12
	Ck1	-0.00948886	0.477959	0.145408	-0.0338966	-0.0649688	0.130981	-0.0148649	-0.0374844	-0.00719255	-0.394101	0.216346	-0.723876
	Ck2	-0.0112599	0.478079	0.143302	0.0779986	-0.0926077	0.167876	-0.055174	-0.0919944	0.214729	0.214193	0.630294	0.45516
	Ck3	-0.0137105	0.477349	0.146524	-0.060511	0.208036	-0.48556	0.293162	-0.155193	-0.251001	0.479252	-0.23978	-0.0869759
	Ck4	-0.00924108	0.47716	0.152257	0.0319714	-0.0240582	0.211169	-0.199826	0.286349	0.019174	-0.303244	-0.599363	0.359683
	Ca1	0.352377	0.119126	-0.328164	-0.413002	-0.371886	-0.230287	-0.348035	0.320085	-0.37397	0.06887	0.152956	0.0216714
	Ca2	0.35177	0.107842	-0.343505	-0.0744498	-0.196644	0.143544	0.779756	0.11956	0.196356	-0.117319	-0.0473818	0.0702585
	Ca3	0.352388	0.0966681	-0.348396	0.263658	0.611762	0.400613	-0.112068	-0.0021672	-0.333346	0.109221	0.0591088	-0.041611
	Ca4	0.352034	0.123015	-0.327128	0.234632	-0.0633688	-0.325711	-0.325104	-0.452763	0.491697	-0.0694238	-0.172474	-0.041853
	Ce1	0.350833	-0.106156	0.350104	0.0489845	-0.103635	-0.0826646	0.114686	-0.487403	-0.471851	-0.42081	0.0609546	0.262578
	Ce2	0.355859	-0.0920168	0.338624	-0.161971	-0.297892	0.49169	-0.0955965	-0.188656	0.0884305	0.491163	-0.241899	-0.202958
	Ce3	0.354353	-0.0968652	0.339184	0.625802	-0.107726	-0.247708	0.02051	0.508846	0.0349628	0.0743783	0.0904567	-0.105503
	Ce4	0.35806	-0.0896437	0.327575	-0.516856	0.526331	-0.155348	-0.0273418	0.173856	0.357057	-0.134374	0.0994919	0.0416763
	Factor loadings:
		F1	F2	F3	F4	F5
	Ck1	-0.0237901	0.984176	0.17505	-0.00316313	-0.00540471
	Ck2	-0.0282305	0.984423	0.172514	0.00727861	-0.00770398
	Ck3	-0.0343744	0.982919	0.176392	-0.00564672	0.0173064
	Ck4	-0.0231689	0.98253	0.183294	0.00298349	-0.00200139
	Ca1	0.883468	0.245294	-0.39506	-0.0385402	-0.030937
	Ca2	0.881945	0.222061	-0.413529	-0.00694745	-0.0163587
	Ca3	0.883494	0.199051	-0.419416	0.0246038	0.0508921
	Ca4	0.882608	0.253302	-0.393812	0.0218952	-0.00527161
	Ce1	0.879594	-0.218589	0.421472	0.0045711	-0.00862136
	Ce2	0.892198	-0.189474	0.407653	-0.0151147	-0.0247815
	Ce3	0.888421	-0.199457	0.408326	0.0583981	-0.00896169
	Ce4	0.897715	-0.184587	0.39435	-0.0482315	0.0437851
	Correlations between variables and factors:
		F1	F2	F3	F4	F5
	Ck1	-0.0237901	0.984176	0.17505	-0.00316313	-0.00540471
	Ck2	-0.0282305	0.984423	0.172514	0.00727861	-0.00770398
	Ck3	-0.0343744	0.982919	0.176392	-0.00564672	0.0173064
	Ck4	-0.0231689	0.98253	0.183294	0.00298349	-0.00200139
	Ca1	0.883468	0.245294	-0.39506	-0.0385402	-0.030937
	Ca2	0.881945	0.222061	-0.413529	-0.00694745	-0.0163587
	Ca3	0.883494	0.199051	-0.419416	0.0246038	0.0508921
	Ca4	0.882608	0.253302	-0.393812	0.0218952	-0.00527161
	Ce1	0.879594	-0.218589	0.421472	0.0045711	-0.00862136
	Ce2	0.892198	-0.189474	0.407653	-0.0151147	-0.0247815
	Ce3	0.888421	-0.199457	0.408326	0.0583981	-0.00896169
	Ce4	0.897715	-0.184587	0.39435	-0.0482315	0.0437851
	Contribution of the variables (%):
		F1	F2	F3	F4	F5
	Ck1	0.00900385	22.8445	2.11436	0.114898	0.422094
	Ck2	0.0126786	22.8559	2.05355	0.608378	0.857618
	Ck3	0.0187977	22.7862	2.14692	0.366158	4.32788
	Ck4	0.00853976	22.7681	2.31821	0.102217	0.0578797
	Ca1	12.417	1.41909	10.7692	17.0571	13.8299
	Ca2	12.3742	1.163	11.7996	0.554277	3.86687
	Ca3	12.4177	0.934472	12.138	6.95156	37.4253
	Ca4	12.3928	1.51326	10.7012	5.50522	0.40156
	Ce1	12.3083	1.12691	12.2573	0.239949	1.07403
	Ce2	12.6636	0.84671	11.4666	2.62347	8.87397
	Ce3	12.5566	0.938286	11.5046	39.1628	1.1605
	Ce4	12.8207	0.8036	10.7305	26.714	27.7024
	Squared cosines of the variables:
		F1	F2	F3	F4	F5
	Ck1	0.00056597	0.968602	0.0306424	1.00054e-05	2.92109e-05
	Ck2	0.00079696	0.969088	0.0297611	5.29782e-05	5.93513e-05
	Ck3	0.0011816	0.96613	0.0311143	3.18854e-05	0.00029951
	Ck4	0.000536798	0.965365	0.0335966	8.90119e-06	4.00556e-06
	Ca1	0.780515	0.0601692	0.156073	0.00148535	0.000957095
	Ca2	0.777827	0.0493109	0.171006	4.8267e-05	0.000267606
	Ca3	0.780562	0.0396215	0.17591	0.000605349	0.00259001
	Ca4	0.778996	0.0641621	0.155088	0.0004794	2.77899e-05
	Ce1	0.773686	0.047781	0.177639	2.0895e-05	7.43278e-05
	Ce2	0.796017	0.0359004	0.166181	0.000228454	0.000614121
	Ce3	0.789291	0.0397832	0.16673	0.00341034	8.03119e-05
	Ce4	0.805892	0.0340725	0.155512	0.00232628	0.00191714
	Values in bold correspond for each variable to the factor for which the squared cosine is the largest
	Factor scores:
	Observation	F1	F2	F3	F4	F5
	FL	6.92721	1.14395	-1.963	-0.00166147	0.106958
	FB	1.4185	0.15077	-1.30151	-0.0746506	-0.157383
	SL	2.51874	-0.350712	1.77474	-0.0726809	-0.0758461
	SB	-0.0115348	-0.874704	1.75626	-0.100501	0.101564
	WL	0.859423	-0.434959	0.954138	0.0824963	-0.0873339
	WB	-2.15672	-1.17683	-0.222019	0.173003	-0.0195099
	KL	1.44918	-0.0868306	0.68154	0.168772	-0.056211
	KB	-0.477099	-1.19939	0.830518	-0.132998	-0.0820667
	CL	1.68068	-0.885415	0.988235	0.0899923	0.0810635
	GL	-1.01008	-1.40018	0.372242	-0.0711579	0.106614
	GB	-3.02092	-1.43551	-0.712994	0.0261459	0.0258156
	SeL	-1.65145	-0.947278	-1.73175	-0.105779	-0.0350667
	SeB	-1.9458	-1.17075	-1.75652	0.0379057	0.00119998
	LL	-1.93328	6.9532	0.366369	-0.00219355	-0.0246268
	LB	-2.64685	1.71463	-0.0362533	-0.0166917	0.114829
	Contribution of the observations (%):
		F1	F2	F3	F4	F5
	FL	50.8932	2.05759	17.7258	0.00211336	11.0205
	FB	2.13403	0.0357418	7.79225	4.26631	23.8609
	SL	6.72838	0.193395	14.4889	4.04414	5.54165
	SB	0.000141112	1.203	14.1888	7.73265	9.93687
	WL	0.783352	0.297468	4.18781	5.2102	7.34748
	WB	4.93323	2.17757	0.226749	22.9135	0.366675
	KL	2.22735	0.0118547	2.13672	21.8064	3.04379
	KB	0.241413	2.26184	3.17295	13.5418	6.48793
	CL	2.99579	1.23264	4.49247	6.20006	6.33029
	GL	1.08207	3.08258	0.637405	3.87642	10.9496
	GB	9.6788	3.24007	2.3385	0.52335	0.642005
	SeL	2.8925	1.41091	13.7954	8.56612	1.18457
	SeB	4.01549	2.15512	14.1928	1.1	0.00138713
	LL	3.96398	76.0176	0.61745	0.00368366	0.584239
	LB	7.43022	4.62258	0.00604589	0.213298	12.7021
	Squared cosines of the observations:
		F1	F2	F3	F4	F5
	FL	0.902653	0.0246161	0.0724846	5.19268e-08	0.000215196
	FB	0.533773	0.00603021	0.449364	0.00147832	0.00657074
	SL	0.658511	0.0127673	0.326938	0.000548324	0.000597122
	SB	3.42915e-05	0.197192	0.794961	0.00260321	0.00265854
	WL	0.394509	0.101051	0.486256	0.00363506	0.00407389
	WB	0.759861	0.226243	0.00805244	0.00488936	6.21807e-05
	KL	0.80206	0.00287943	0.177396	0.0108783	0.00120671
	KB	0.0952069	0.601686	0.288503	0.00739848	0.00281699
	CL	0.613499	0.17027	0.212112	0.00175896	0.00142724
	GL	0.322451	0.619611	0.0437926	0.00160028	0.00359232
	GB	0.780049	0.176139	0.0434526	5.8432e-05	5.69652e-05
	SeL	0.410632	0.135107	0.451536	0.0016847	0.000185145
	SeB	0.459156	0.166223	0.374171	0.000174251	1.74627e-07
	LL	0.0715707	0.925799	0.0025703	9.21385e-08	1.16135e-05
	LB	0.702323	0.294726	0.000131757	2.79306e-05	0.00132185
	Values in bold correspond for each observation to the factor for which the squared cosine is the largest

## Sheet: PCA2
	XLSTAT 2016.02.28540 - Principal Component Analysis (PCA) - Start time: 16-12-2016 at 14:21:04
	Observations/variables table: Workbook = Sb.xlsx / Sheet = Sheet1 / Range = Sheet1!$R$5:$Y$14 / 9 rows and 8 columns
	Observation labels: Workbook = Sb.xlsx / Sheet = Sheet1 / Range = Sheet1!$Q$5:$Q$14 / 9 rows and 1 column
	PCA type: Pearson (n)
	Filter factors: Maximum number = 5
	Type of biplot: Correlation biplot / Coefficient = Automatic
	Summary statistics:
	Variable	Observations	Obs. with missing data	Obs. without missing data	Minimum	Maximum	Mean	Std. deviation
	CN1	9	0	9	0.36	7.5	1.90778	2.4483
	CN2	9	0	9	0.35	7.2	1.83778	2.27044
	CN3	9	0	9	0.4	6.9	1.84222	2.21038
	CN4	9	0	9	0.38	7.24	1.89333	2.31243
	Cv1	9	0	9	2.4	9	6.52222	2.09987
	Cv2	9	0	9	2.1	8.9	6.07778	2.06202
	Cv3	9	0	9	1.9	8.4	5.76667	1.92873
	Cv4	9	0	9	2	8.3	5.65556	1.96158
	Correlation matrix (Pearson (n)):
	Variables	CN1	CN2	CN3	CN4	Cv1	Cv2	Cv3	Cv4
	CN1	1	0.997514	0.999675	0.998901	-0.246798	-0.274699	-0.225023	-0.250021
	CN2	0.997514	1	0.998264	0.998937	-0.243689	-0.268851	-0.218102	-0.241541
	CN3	0.999675	0.998264	1	0.999614	-0.234634	-0.260664	-0.210912	-0.236117
	CN4	0.998901	0.998937	0.999614	1	-0.237182	-0.260506	-0.210508	-0.237948
	Cv1	-0.246798	-0.243689	-0.234634	-0.237182	1	0.991473	0.992471	0.986238
	Cv2	-0.274699	-0.268851	-0.260664	-0.260506	0.991473	1	0.996751	0.979992
	Cv3	-0.225023	-0.218102	-0.210912	-0.210508	0.992471	0.996751	1	0.979842
	Cv4	-0.250021	-0.241541	-0.236117	-0.237948	0.986238	0.979992	0.979842	1
	Principal Component Analysis:
	Eigenvalues:
		F1	F2	F3	F4	F5	F6	F7	F8
	Eigenvalue	4.94492	3.01641	0.0259236	0.0089492	0.0026596	0.00109262	4.3074e-05	2.27241e-06
	Variability (%)	61.8115	37.7051	0.324045	0.111865	0.033245	0.0136577	0.000538424	2.84051e-05
	Cumulative %	61.8115	99.5166	99.8407	99.9525	99.9858	99.9994	100	100
	Eigenvectors:
		F1	F2	F3	F4	F5	F6	F7	F8
	CN1	0.358891	0.346464	-0.00112423	0.284941	-0.270564	-0.235474	-0.660352	-0.324422
	CN2	0.357067	0.349186	0.0737499	-0.21301	0.557061	0.582387	-0.0425406	-0.220132
	CN3	0.355154	0.353044	-0.00298149	0.0828741	-0.255925	-0.211184	0.738715	-0.294197
	CN4	0.355417	0.352584	-0.0680577	-0.157339	-0.0573195	-0.109305	-0.0391425	0.838577
	Cv1	-0.350743	0.357689	-0.00267924	0.793124	0.159242	0.218355	0.102345	0.190982
	Cv2	-0.358	0.345554	-0.403671	-0.306315	-0.542168	0.441716	-0.047939	-0.0655122
	Cv3	-0.343613	0.368927	-0.403219	-0.230673	0.468857	-0.541856	-0.029293	-0.125435
	Cv4	-0.349271	0.354429	0.815092	-0.256374	-0.0925421	-0.111494	-0.035524	-0.0054561
	Factor loadings:
		F1	F2	F3	F4	F5
	CN1	0.798072	0.601731	-0.00018101	0.0269555	-0.0139534
	CN2	0.794017	0.60646	0.0118743	-0.0201508	0.0287284
	CN3	0.789763	0.613161	-0.000480044	0.00783991	-0.0131984
	CN4	0.790348	0.61236	-0.0109578	-0.0148843	-0.00295605
	Cv1	-0.779954	0.621227	-0.00043138	0.0750297	0.00821231
	Cv2	-0.79609	0.600151	-0.0649943	-0.0289774	-0.0279603
	Cv3	-0.764099	0.640746	-0.0649215	-0.0218217	0.0241796
	Cv4	-0.776679	0.615566	0.131236	-0.024253	-0.00477252
	Correlations between variables and factors:
		F1	F2	F3	F4	F5
	CN1	0.798072	0.601731	-0.00018101	0.0269555	-0.0139534
	CN2	0.794017	0.60646	0.0118743	-0.0201508	0.0287284
	CN3	0.789763	0.613161	-0.000480044	0.00783991	-0.0131984
	CN4	0.790348	0.61236	-0.0109578	-0.0148843	-0.00295605
	Cv1	-0.779954	0.621227	-0.00043138	0.0750297	0.00821231
	Cv2	-0.79609	0.600151	-0.0649943	-0.0289774	-0.0279603
	Cv3	-0.764099	0.640746	-0.0649215	-0.0218217	0.0241796
	Cv4	-0.776679	0.615566	0.131236	-0.024253	-0.00477252
	Contribution of the variables (%):
		F1	F2	F3	F4	F5
	CN1	12.8803	12.0037	0.00012639	8.11916	7.32049
	CN2	12.7497	12.1931	0.543905	4.53732	31.0317
	CN3	12.6135	12.464	0.00088893	0.686812	6.54974
	CN4	12.6321	12.4315	0.463185	2.47556	0.328553
	Cv1	12.3021	12.7941	0.000717834	62.9045	2.53579
	Cv2	12.8164	11.9407	16.295	9.38287	29.3946
	Cv3	11.807	13.6107	16.2586	5.32099	21.9827
	Cv4	12.199	12.562	66.4376	6.57275	0.856403
	Squared cosines of the variables:
		F1	F2	F3	F4	F5
	CN1	0.636918	0.362081	3.27647e-08	0.0007266	0.000194696
	CN2	0.630463	0.367794	0.000140999	0.000406054	0.00082532
	CN3	0.623726	0.375966	2.30442e-07	6.14642e-05	0.000174197
	CN4	0.62465	0.374985	0.000120074	0.000221543	8.73821e-06
	Cv1	0.608328	0.385923	1.86088e-07	0.00562945	6.7442e-05
	Cv2	0.633759	0.360182	0.00422426	0.000839692	0.000781781
	Cv3	0.583848	0.410556	0.0042148	0.000476186	0.000584652
	Cv4	0.603231	0.378922	0.017223	0.000588209	2.27769e-05
	Values in bold correspond for each variable to the factor for which the squared cosine is the largest
	Factor scores:
	Observation	F1	F2	F3	F4	F5
	FL	4.88488	2.02634	0.0378787	-0.0559602	0.0531744
	FB	1.3527	1.64983	-0.0850143	0.122646	-0.0900876
	SL	-2.54059	1.303	-0.143909	-0.123539	-0.0115139
	SB	-0.010432	-1.19858	-0.0214602	-0.111266	-0.0279736
	WL	-1.34021	0.145975	0.106258	0.143976	-0.0114779
	WB	1.90718	-3.89643	0.076573	-0.0148676	-0.0286639
	KL	-1.09887	-0.093279	-0.203432	-0.0285543	-0.000783508
	KB	-0.968746	-0.961182	-0.126111	0.106854	0.104714
	CL	-2.18592	1.02432	0.359217	-0.0392894	0.0126121
	Contribution of the observations (%):
		F1	F2	F3	F4	F5
	FL	53.6175	15.1249	0.61497	3.88804	11.8126
	FB	4.11148	10.0264	3.09775	18.6759	33.9056
	SL	14.5033	6.25394	8.87646	18.9489	0.553846
	SB	0.000244531	5.29176	0.197392	15.3709	3.26916
	WL	4.03592	0.0784923	4.83936	25.7368	0.550381
	WB	8.17303	55.9244	2.51313	0.274445	3.43249
	KL	2.71327	0.0320505	17.7379	1.01232	0.00256464
	KB	2.10872	3.40313	6.81659	14.1762	45.8089
	CL	10.7366	3.86493	55.3065	1.91657	0.664527
	Squared cosines of the observations:
		F1	F2	F3	F4	F5
	FL	0.852955	0.146772	5.12872e-05	0.000111938	0.00010107
	FB	0.399203	0.593844	0.0015768	0.00328172	0.00177061
	SL	0.788183	0.207322	0.00252893	0.00186367	1.61885e-05
	SB	7.50318e-05	0.990471	0.000317523	0.0085356	0.000539516
	WL	0.969449	0.0115011	0.00609405	0.0111883	7.11055e-05
	WB	0.193203	0.80642	0.000311444	1.17411e-05	4.36412e-05
	KL	0.957484	0.0068993	0.0328153	0.000646518	4.8677e-07
	KB	0.493424	0.485749	0.00836191	0.00600324	0.00576513
	CL	0.801912	0.176089	0.0216557	0.000259066	2.6695e-05
	Values in bold correspond for each observation to the factor for which the squared cosine is the largest
